# Supplementary material for: De novo transcriptome reconstruction and annotation of the Egyptian rousette bat
Source: BMC Genomics. 2015 Dec 7;16:1033. doi: 10.1186/s12864-015-2124-x (PMC4672546; doi:10.1186/s12864-015-2124-x)
Supplement: Additional file 1 — Gene Ontology analysis of all tissues. Three sheets contain enriched GO terms of Biological Process, Molecular Function, and Cellular Compartment in individual tissues. (XLS 31 kb) [file 12864_2015_2124_MOESM1_ESM.xls]

## Sheet: Biological Process
Tissue	GO.ID	Term	Annotated	Significant	Expected	P-Value
BM	GO:0002376	immune system process	2007	53	22.44	4.3e-10
BM	GO:0009611	response to wounding	883	30	9.87	3.5e-08
BM	GO:0050832	defense response to fungus	15	5	0.17	4.5e-07
BM	GO:0007596	blood coagulation	490	19	5.48	2.3e-06
BM	GO:0050817	coagulation	492	19	5.5	2.4e-06
BM	GO:0007599	hemostasis	495	19	5.54	2.6e-06
BM	GO:0050878	regulation of body fluid levels	608	21	6.8	4e-06
BM	GO:0042060	wound healing	627	21	7.01	6.4e-06
BM	GO:0007155	cell adhesion	959	27	10.72	7.1e-06
BM	GO:0022610	biological adhesion	963	27	10.77	7.6e-06
BR	GO:0007268	synaptic transmission	712	49	8.02	6.1e-26
BR	GO:0007267	cell-cell signaling	1122	54	12.63	2.7e-21
BR	GO:0050804	regulation of synaptic transmission	224	22	2.52	6.6e-15
BR	GO:0007399	nervous system development	1811	58	20.39	1.4e-14
BR	GO:0006836	neurotransmitter transport	180	19	2.03	1.4e-13
BR	GO:0001505	regulation of neurotransmitter levels	181	19	2.04	1.6e-13
BR	GO:0048489	synaptic vesicle transport	119	16	1.34	3e-13
BR	GO:0097480	establishment of synaptic vesicle locali...	119	16	1.34	3e-13
BR	GO:0097479	synaptic vesicle localization	121	16	1.36	3.9e-13
BR	GO:0031175	neuron projection development	772	35	8.69	7.9e-13
HT	GO:0003012	muscle system process	322	39	3.62	1.3e-29
HT	GO:0006936	muscle contraction	275	36	3.1	1.7e-28
HT	GO:0060047	heart contraction	165	30	1.86	3.8e-28
HT	GO:0003015	heart process	166	30	1.87	4.6e-28
HT	GO:0061061	muscle structure development	496	42	5.58	1.4e-25
HT	GO:0048738	cardiac muscle tissue development	155	27	1.74	7.6e-25
HT	GO:0008016	regulation of heart contraction	139	26	1.56	8.7e-25
HT	GO:0060537	muscle tissue development	319	34	3.59	6.6e-24
HT	GO:0014706	striated muscle tissue development	307	33	3.46	2.5e-23
HT	GO:0055002	striated muscle cell development	150	25	1.69	1.5e-22
KY	GO:0055085	transmembrane transport	1125	47	13.34	6e-15
KY	GO:0006811	ion transport	1282	50	15.2	9.4e-15
KY	GO:0006820	anion transport	465	27	5.51	6.3e-12
KY	GO:0007588	excretion	58	10	0.69	1.3e-09
KY	GO:0001822	kidney development	236	17	2.8	2.8e-09
KY	GO:0006814	sodium ion transport	182	15	2.16	4e-09
KY	GO:0034220	ion transmembrane transport	767	30	9.09	5.8e-09
KY	GO:0015711	organic anion transport	353	20	4.18	6.7e-09
KY	GO:0072001	renal system development	251	17	2.98	7.1e-09
KY	GO:0001655	urogenital system development	286	18	3.39	7.9e-09
LG	GO:0045333	cellular respiration	150	11	1.69	9.9e-07
LG	GO:0022904	respiratory electron transport chain	99	9	1.11	1.7e-06
LG	GO:0022900	electron transport chain	100	9	1.13	1.8e-06
LG	GO:0001944	vasculature development	528	20	5.94	1.9e-06
LG	GO:0072001	renal system development	251	13	2.83	5.1e-06
LG	GO:0006120	mitochondrial electron transport, NADH t...	42	6	0.47	6.9e-06
LG	GO:0048514	blood vessel morphogenesis	449	17	5.05	1.2e-05
LG	GO:0001822	kidney development	236	12	2.66	1.4e-05
LG	GO:0001568	blood vessel development	510	18	5.74	1.7e-05
LG	GO:0042773	ATP synthesis coupled electron transport	50	6	0.56	1.9e-05
LN	GO:0046649	lymphocyte activation	491	27	5.23	1.6e-12
LN	GO:0045321	leukocyte activation	581	29	6.19	2.4e-12
LN	GO:0001775	cell activation	800	31	8.53	2.5e-10
LN	GO:0031295	T cell costimulation	58	10	0.62	4.7e-10
LN	GO:0031294	lymphocyte costimulation	59	10	0.63	5.6e-10
LN	GO:0002376	immune system process	2007	50	21.4	2e-09
LN	GO:0002682	regulation of immune system process	1037	34	11.06	2.3e-09
LN	GO:0002694	regulation of leukocyte activation	337	19	3.59	3e-09
LN	GO:0042110	T cell activation	352	19	3.75	6.1e-09
LN	GO:0050865	regulation of cell activation	367	19	3.91	1.2e-08
LV	GO:1901605	alpha-amino acid metabolic process	200	25	2.07	2.7e-20
LV	GO:0019752	carboxylic acid metabolic process	871	41	9.03	5.5e-17
LV	GO:0043436	oxoacid metabolic process	977	43	10.12	9e-17
LV	GO:0006082	organic acid metabolic process	994	43	10.3	1.7e-16
LV	GO:0006520	cellular amino acid metabolic process	429	29	4.45	4.7e-16
LV	GO:0009063	cellular amino acid catabolic process	105	17	1.09	5.1e-16
LV	GO:1901606	alpha-amino acid catabolic process	82	15	0.85	4.4e-15
LV	GO:0044282	small molecule catabolic process	242	21	2.51	6.2e-14
LV	GO:0055114	oxidation-reduction process	878	37	9.1	8.7e-14
LV	GO:0016054	organic acid catabolic process	191	19	1.98	8.9e-14
OV	GO:0007018	microtubule-based movement	187	13	1.59	6.3e-09
OV	GO:0022414	reproductive process	976	28	8.3	7.4e-09
OV	GO:0008406	gonad development	172	12	1.46	2.4e-08
OV	GO:0008584	male gonad development	108	10	0.92	2.5e-08
OV	GO:0046546	development of primary male sexual chara...	108	10	0.92	2.5e-08
OV	GO:0045137	development of primary sexual characteri...	177	12	1.5	3.3e-08
OV	GO:0008585	female gonad development	85	9	0.72	4e-08
OV	GO:0046545	development of primary female sexual cha...	89	9	0.76	6.1e-08
OV	GO:0044702	single organism reproductive process	878	25	7.46	6.6e-08
OV	GO:0044703	multi-organism reproductive process	707	22	6.01	1e-07
PB	GO:0007155	cell adhesion	959	48	11.58	4.8e-18
PB	GO:0022610	biological adhesion	963	48	11.63	5.7e-18
PB	GO:0006935	chemotaxis	616	37	7.44	2.4e-16
PB	GO:0042330	taxis	616	37	7.44	2.4e-16
PB	GO:0030198	extracellular matrix organization	354	25	4.28	8.8e-13
PB	GO:0043062	extracellular structure organization	355	25	4.29	9.3e-13
PB	GO:0006928	cellular component movement	1562	52	18.87	3e-12
PB	GO:0009605	response to external stimulus	1782	56	21.52	3.2e-12
PB	GO:0040011	locomotion	1412	49	17.05	3.5e-12
PB	GO:0050896	response to stimulus	6462	120	78.05	1.3e-11
SP	GO:0019752	carboxylic acid metabolic process	871	43	10.91	2.9e-15
SP	GO:0043436	oxoacid metabolic process	977	43	12.24	1.6e-13
SP	GO:0006082	organic acid metabolic process	994	43	12.45	2.9e-13
SP	GO:0055114	oxidation-reduction process	878	40	11	4.6e-13
SP	GO:0009063	cellular amino acid catabolic process	105	15	1.32	3.3e-12
SP	GO:0044282	small molecule catabolic process	242	20	3.03	2.3e-11
SP	GO:0016054	organic acid catabolic process	191	18	2.39	2.8e-11
SP	GO:0046395	carboxylic acid catabolic process	191	18	2.39	2.8e-11
SP	GO:0044281	small molecule metabolic process	2563	67	32.1	2.9e-10
SP	GO:0006520	cellular amino acid metabolic process	429	23	5.37	3.9e-09
TT	GO:0046661	male sex differentiation	133	13	1.24	3e-10
TT	GO:0022414	reproductive process	976	31	9.1	9.1e-10
TT	GO:0007548	sex differentiation	227	15	2.12	2.9e-09
TT	GO:0008584	male gonad development	108	11	1.01	4.7e-09
TT	GO:0046546	development of primary male sexual chara...	108	11	1.01	4.7e-09
TT	GO:0045137	development of primary sexual characteri...	177	13	1.65	1e-08
TT	GO:0032501	multicellular organismal process	5406	81	50.38	2.5e-08
TT	GO:0044702	single organism reproductive process	878	27	8.18	2.8e-08
TT	GO:0007283	spermatogenesis	360	17	3.35	3.8e-08
TT	GO:0048232	male gamete generation	361	17	3.36	4e-08

## Sheet: Molecular Function
Tissue	GO.ID	Term	Annotated	Significant	Expected	P-Value
BM	GO:0050786	RAGE receptor binding	10	4	0.11	2.8e-06
BM	GO:0001047	core promoter binding	117	8	1.29	4.5e-05
BM	GO:0000979	RNA polymerase II core promoter sequence...	44	5	0.49	0.00012
BM	GO:0001046	core promoter sequence-specific DNA bind...	75	6	0.83	0.00018
BM	GO:0005518	collagen binding	57	5	0.63	0.0004
BM	GO:0042802	identical protein binding	1010	23	11.15	0.00069
BM	GO:0042803	protein homodimerization activity	587	16	6.48	0.00077
BM	GO:0008301	DNA binding, bending	17	3	0.19	0.0008
BM	GO:0050840	extracellular matrix binding	44	4	0.49	0.00138
BM	GO:0005504	fatty acid binding	23	3	0.25	0.00199
BR	GO:0005215	transporter activity	1081	31	11.21	1.5e-07
BR	GO:0005216	ion channel activity	342	15	3.55	2.6e-06
BR	GO:0022838	substrate-specific channel activity	353	15	3.66	3.8e-06
BR	GO:0046873	metal ion transmembrane transporter acti...	363	15	3.76	5.4e-06
BR	GO:0015267	channel activity	370	15	3.84	6.8e-06
BR	GO:0022803	passive transmembrane transporter activi...	370	15	3.84	6.8e-06
BR	GO:0022836	gated channel activity	281	13	2.91	7.1e-06
BR	GO:0022843	voltage-gated cation channel activity	133	9	1.38	9.8e-06
BR	GO:0022890	inorganic cation transmembrane transport...	435	16	4.51	1.1e-05
BR	GO:0015075	ion transmembrane transporter activity	708	21	7.34	1.2e-05
HT	GO:0008092	cytoskeletal protein binding	742	36	7.97	9.4e-15
HT	GO:0008307	structural constituent of muscle	41	11	0.44	3.6e-13
HT	GO:0003779	actin binding	366	24	3.93	9.4e-13
HT	GO:0044325	ion channel binding	76	10	0.82	7.8e-09
HT	GO:0042805	actinin binding	26	7	0.28	7.9e-09
HT	GO:0005198	structural molecule activity	520	22	5.59	3.5e-08
HT	GO:0051393	alpha-actinin binding	22	6	0.24	9e-08
HT	GO:0031432	titin binding	12	5	0.13	1e-07
HT	GO:0032036	myosin heavy chain binding	10	3	0.11	0.00014
HT	GO:0048037	cofactor binding	241	10	2.59	0.00027
KY	GO:0015291	secondary active transmembrane transport...	180	24	2.16	1.3e-18
KY	GO:0022857	transmembrane transporter activity	821	43	9.86	6.5e-17
KY	GO:0022891	substrate-specific transmembrane transpo...	756	41	9.08	1.2e-16
KY	GO:0022804	active transmembrane transporter activit...	278	26	3.34	3.1e-16
KY	GO:0015075	ion transmembrane transporter activity	708	39	8.51	4.7e-16
KY	GO:0005215	transporter activity	1081	47	12.99	2.3e-15
KY	GO:0008509	anion transmembrane transporter activity	246	23	2.96	1.9e-14
KY	GO:0022892	substrate-specific transporter activity	894	41	10.74	3.8e-14
KY	GO:0015293	symporter activity	124	16	1.49	1.6e-12
KY	GO:0008514	organic anion transmembrane transporter ...	147	17	1.77	1.9e-12
LG	GO:0003954	NADH dehydrogenase activity	38	7	0.42	1.6e-07
LG	GO:0008137	NADH dehydrogenase (ubiquinone) activity	38	7	0.42	1.6e-07
LG	GO:0050136	NADH dehydrogenase (quinone) activity	38	7	0.42	1.6e-07
LG	GO:0016651	oxidoreductase activity, acting on NAD(P...	81	9	0.89	2.4e-07
LG	GO:0016655	oxidoreductase activity, acting on NAD(P...	49	7	0.54	9.7e-07
LG	GO:0022857	transmembrane transporter activity	821	22	9.01	8.6e-05
LG	GO:0005215	transporter activity	1081	25	11.86	0.00028
LG	GO:0022892	substrate-specific transporter activity	894	21	9.81	0.00074
LG	GO:0005178	integrin binding	101	6	1.11	0.00085
LG	GO:0051183	vitamin transporter activity	18	3	0.2	0.00093
LN	GO:0004872	receptor activity	958	23	9.44	5.6e-05
LN	GO:0005102	receptor binding	1140	25	11.23	0.00011
LN	GO:0016614	oxidoreductase activity, acting on CH-OH...	98	6	0.97	0.00041
LN	GO:0004888	transmembrane signaling receptor activit...	670	16	6.6	0.0009
LN	GO:0003823	antigen binding	48	4	0.47	0.00125
LN	GO:0038023	signaling receptor activity	762	17	7.51	0.0013
LN	GO:0050839	cell adhesion molecule binding	167	7	1.64	0.00132
LN	GO:0005178	integrin binding	101	5	0.99	0.0032
LN	GO:0008009	chemokine activity	32	3	0.32	0.00376
LN	GO:0005283	sodium:amino acid symporter activity	10	2	0.1	0.00411
LV	GO:0016491	oxidoreductase activity	575	24	5.75	2.3e-09
LV	GO:0005319	lipid transporter activity	81	9	0.81	1.1e-07
LV	GO:0008236	serine-type peptidase activity	141	11	1.41	1.6e-07
LV	GO:0016645	oxidoreductase activity, acting on the C...	26	6	0.26	1.7e-07
LV	GO:0017171	serine hydrolase activity	143	11	1.43	1.9e-07
LV	GO:0004252	serine-type endopeptidase activity	121	10	1.21	3.5e-07
LV	GO:0005215	transporter activity	1081	28	10.81	2.4e-06
LV	GO:0048037	cofactor binding	241	12	2.41	5.3e-06
LV	GO:0003824	catalytic activity	4858	74	48.57	5.3e-06
LV	GO:0019842	vitamin binding	72	7	0.72	7.3e-06
OV	GO:0003777	microtubule motor activity	75	11	0.66	4.7e-11
OV	GO:0003774	motor activity	124	11	1.09	1.1e-08
OV	GO:0005509	calcium ion binding	571	14	5.03	0.00049
OV	GO:0016887	ATPase activity	367	10	3.23	0.00148
OV	GO:0005201	extracellular matrix structural constitu...	64	4	0.56	0.00242
OV	GO:0004867	serine-type endopeptidase inhibitor acti...	72	4	0.63	0.00371
OV	GO:0005198	structural molecule activity	520	11	4.58	0.00612
OV	GO:0005160	transforming growth factor beta receptor...	44	3	0.39	0.00678
OV	GO:0043565	sequence-specific DNA binding	681	13	6	0.00688
OV	GO:0017111	nucleoside-triphosphatase activity	698	12	6.15	0.0199
PB	GO:0004872	receptor activity	958	35	11.51	2.1e-09
PB	GO:0038023	signaling receptor activity	762	29	9.15	2.7e-08
PB	GO:0004888	transmembrane signaling receptor activit...	670	26	8.05	1.1e-07
PB	GO:0005201	extracellular matrix structural constitu...	64	8	0.77	9.1e-07
PB	GO:0005509	calcium ion binding	571	20	6.86	1.7e-05
PB	GO:0004871	signal transducer activity	1076	29	12.93	3e-05
PB	GO:0060089	molecular transducer activity	1076	29	12.93	3e-05
PB	GO:0003779	actin binding	366	15	4.4	3.5e-05
PB	GO:0019838	growth factor binding	107	8	1.29	4.3e-05
PB	GO:0005518	collagen binding	57	6	0.68	6e-05
SP	GO:0016491	oxidoreductase activity	575	30	6.78	4.7e-12
SP	GO:0003824	catalytic activity	4858	94	57.27	2e-09
SP	GO:0016655	oxidoreductase activity, acting on NAD(P...	49	9	0.58	4.8e-09
SP	GO:0003954	NADH dehydrogenase activity	38	8	0.45	1.1e-08
SP	GO:0008137	NADH dehydrogenase (ubiquinone) activity	38	8	0.45	1.1e-08
SP	GO:0050136	NADH dehydrogenase (quinone) activity	38	8	0.45	1.1e-08
SP	GO:0016651	oxidoreductase activity, acting on NAD(P...	81	10	0.95	3.6e-08
SP	GO:0048037	cofactor binding	241	15	2.84	1.6e-07
SP	GO:0031406	carboxylic acid binding	172	11	2.03	6e-06
SP	GO:0043177	organic acid binding	173	11	2.04	6.3e-06
TT	GO:0046983	protein dimerization activity	902	20	8.28	0.0002
TT	GO:0004871	signal transducer activity	1076	21	9.88	0.00075
TT	GO:0060089	molecular transducer activity	1076	21	9.88	0.00075
TT	GO:0042803	protein homodimerization activity	587	14	5.39	0.00097
TT	GO:0008528	G-protein coupled peptide receptor activ...	97	5	0.89	0.00197
TT	GO:0001653	peptide receptor activity	99	5	0.91	0.00216
TT	GO:0004872	receptor activity	958	17	8.79	0.0065
TT	GO:0003705	RNA polymerase II distal enhancer sequen...	81	4	0.74	0.00653
TT	GO:0010181	FMN binding	14	2	0.13	0.00707
TT	GO:0090079	translation regulator activity, nucleic ...	14	2	0.13	0.00707

## Sheet: Cellular Compartment
Tissue	GO.ID	Term	Annotated	Significant	Expected	P-Value
BM	GO:0071944	cell periphery	3877	70	43.51	4.2e-06
BM	GO:0031226	intrinsic component of plasma membrane	1234	31	13.85	1.5e-05
BM	GO:0005886	plasma membrane	3800	67	42.64	1.9e-05
BM	GO:0005887	integral component of plasma membrane	1193	30	13.39	2.1e-05
BM	GO:0005576	extracellular region	3559	63	39.94	3.6e-05
BM	GO:0044459	plasma membrane part	2030	42	22.78	4.2e-05
BM	GO:0044421	extracellular region part	3122	56	35.03	9e-05
BM	GO:0032587	ruffle membrane	75	6	0.84	0.00019
BM	GO:0043230	extracellular organelle	2385	44	26.76	0.00039
BM	GO:0065010	extracellular membrane-bounded organelle	2385	44	26.76	0.00039
BR	GO:0045202	synapse	537	38	6.18	6.6e-20
BR	GO:0097458	neuron part	896	45	10.31	1e-17
BR	GO:0044456	synapse part	396	31	4.56	1.6e-17
BR	GO:0043005	neuron projection	739	40	8.5	7.9e-17
BR	GO:0030424	axon	300	22	3.45	4.3e-12
BR	GO:0008021	synaptic vesicle	116	14	1.33	5.9e-11
BR	GO:0042995	cell projection	1436	45	16.52	2.2e-10
BR	GO:0005886	plasma membrane	3800	80	43.72	8.8e-10
BR	GO:0071944	cell periphery	3877	80	44.61	2.4e-09
BR	GO:0048786	presynaptic active zone	24	7	0.28	6.9e-09
HT	GO:0030016	myofibril	189	44	2.11	< 1e-30
HT	GO:0030017	sarcomere	170	42	1.9	< 1e-30
HT	GO:0043292	contractile fiber	200	44	2.23	< 1e-30
HT	GO:0044449	contractile fiber part	185	42	2.06	< 1e-30
HT	GO:0031674	I band	115	30	1.28	< 1e-30
HT	GO:0030018	Z disc	103	28	1.15	< 1e-30
HT	GO:0015629	actin cytoskeleton	407	27	4.54	6.3e-14
HT	GO:0016528	sarcoplasm	62	12	0.69	3.2e-12
HT	GO:0031672	A band	30	9	0.33	2.5e-11
HT	GO:0036379	myofilament	24	8	0.27	1.3e-10
KY	GO:0098590	plasma membrane region	395	35	4.69	4.9e-21
KY	GO:0016324	apical plasma membrane	229	25	2.72	2.4e-17
KY	GO:0045177	apical part of cell	303	27	3.59	2.1e-16
KY	GO:0043230	extracellular organelle	2385	72	28.29	1.3e-15
KY	GO:0065010	extracellular membrane-bounded organelle	2385	72	28.29	1.3e-15
KY	GO:0070062	extracellular vesicular exosome	2385	72	28.29	1.3e-15
KY	GO:0005903	brush border	65	14	0.77	2.3e-14
KY	GO:0044421	extracellular region part	3122	78	37.03	1.6e-12
KY	GO:0016323	basolateral plasma membrane	175	18	2.08	2.6e-12
KY	GO:0005576	extracellular region	3559	83	42.21	7.9e-12
LG	GO:0005576	extracellular region	3559	78	40.19	7.6e-11
LG	GO:0044421	extracellular region part	3122	71	35.26	2.1e-10
LG	GO:0031226	intrinsic component of plasma membrane	1234	36	13.94	8.4e-08
LG	GO:0043230	extracellular organelle	2385	54	26.93	1.3e-07
LG	GO:0065010	extracellular membrane-bounded organelle	2385	54	26.93	1.3e-07
LG	GO:0070062	extracellular vesicular exosome	2385	54	26.93	1.3e-07
LG	GO:0031988	membrane-bounded vesicle	3025	63	34.16	1.5e-07
LG	GO:0031982	vesicle	3122	64	35.26	2e-07
LG	GO:0005747	mitochondrial respiratory chain complex ...	41	7	0.46	3.3e-07
LG	GO:0030964	NADH dehydrogenase complex	41	7	0.46	3.3e-07
LN	GO:0009897	external side of plasma membrane	199	15	2.01	1.5e-09
LN	GO:0071944	cell periphery	3877	71	39.1	9.8e-09
LN	GO:0098552	side of membrane	271	15	2.73	9.6e-08
LN	GO:0044459	plasma membrane part	2030	45	20.47	1.2e-07
LN	GO:0005886	plasma membrane	3800	67	38.32	1.9e-07
LN	GO:0005576	extracellular region	3559	64	35.89	2.2e-07
LN	GO:0001772	immunological synapse	29	5	0.29	9.5e-06
LN	GO:0044421	extracellular region part	3122	54	31.49	1.3e-05
LN	GO:0044425	membrane part	5144	76	51.88	2.5e-05
LN	GO:0009986	cell surface	604	18	6.09	3.7e-05
LV	GO:0005576	extracellular region	3559	73	36.15	2.8e-11
LV	GO:0044421	extracellular region part	3122	65	31.71	4.8e-10
LV	GO:0043230	extracellular organelle	2385	55	24.22	5.9e-10
LV	GO:0065010	extracellular membrane-bounded organelle	2385	55	24.22	5.9e-10
LV	GO:0070062	extracellular vesicular exosome	2385	55	24.22	5.9e-10
LV	GO:0031988	membrane-bounded vesicle	3025	57	30.72	4.4e-07
LV	GO:0031982	vesicle	3122	57	31.71	1.3e-06
LV	GO:0005615	extracellular space	972	26	9.87	4.6e-06
LV	GO:0016323	basolateral plasma membrane	175	10	1.78	1.2e-05
LV	GO:0072562	blood microparticle	92	7	0.93	4.1e-05
OV	GO:0005929	cilium	360	28	3.14	3.9e-19
OV	GO:0030286	dynein complex	39	11	0.34	2e-14
OV	GO:0005930	axoneme	66	12	0.58	3.8e-13
OV	GO:0097014	ciliary cytoplasm	66	12	0.58	3.8e-13
OV	GO:0032838	cell projection cytoplasm	82	12	0.72	5.7e-12
OV	GO:0042995	cell projection	1436	40	12.54	1.1e-11
OV	GO:0005858	axonemal dynein complex	12	6	0.1	3.5e-10
OV	GO:0044447	axoneme part	23	7	0.2	7.1e-10
OV	GO:0005868	cytoplasmic dynein complex	26	7	0.23	1.9e-09
OV	GO:0044441	ciliary part	238	14	2.08	2e-08
PB	GO:0031012	extracellular matrix	367	26	4.35	1.9e-13
PB	GO:0071944	cell periphery	3877	90	45.98	4.8e-13
PB	GO:0005578	proteinaceous extracellular matrix	306	23	3.63	1.6e-12
PB	GO:0005886	plasma membrane	3800	85	45.07	3.6e-11
PB	GO:0044420	extracellular matrix part	119	14	1.41	1.3e-10
PB	GO:0009897	external side of plasma membrane	199	16	2.36	1.8e-09
PB	GO:0009986	cell surface	604	27	7.16	2.4e-09
PB	GO:0044459	plasma membrane part	2030	54	24.08	3e-09
PB	GO:0098552	side of membrane	271	18	3.21	3.5e-09
PB	GO:0005576	extracellular region	3559	75	42.21	2.4e-08
SP	GO:0005739	mitochondrion	1419	57	17.44	1.3e-16
SP	GO:0005576	extracellular region	3559	92	43.73	2.9e-15
SP	GO:0044421	extracellular region part	3122	82	38.36	1.6e-13
SP	GO:0044429	mitochondrial part	771	37	9.47	5.5e-13
SP	GO:1990204	oxidoreductase complex	78	13	0.96	1e-11
SP	GO:0005759	mitochondrial matrix	314	22	3.86	4e-11
SP	GO:0043230	extracellular organelle	2385	62	29.3	1.4e-09
SP	GO:0065010	extracellular membrane-bounded organelle	2385	62	29.3	1.4e-09
SP	GO:0070062	extracellular vesicular exosome	2385	62	29.3	1.4e-09
SP	GO:0005740	mitochondrial envelope	586	27	7.2	2.8e-09
TT	GO:0000795	synaptonemal complex	31	4	0.29	0.00019
TT	GO:0071944	cell periphery	3877	54	36.35	0.00059
TT	GO:0005886	plasma membrane	3800	51	35.62	0.00225
TT	GO:0000794	condensed nuclear chromosome	74	4	0.69	0.00512
TT	GO:0043186	P granule	13	2	0.12	0.00636
TT	GO:0045495	pole plasm	13	2	0.12	0.00636
TT	GO:0060293	germ plasm	13	2	0.12	0.00636
TT	GO:0009986	cell surface	604	12	5.66	0.01125
TT	GO:0030027	lamellipodium	150	5	1.41	0.01348
TT	GO:0032420	stereocilium	25	2	0.23	0.02273
