# Supplementary material for: De novo transcriptome reconstruction and annotation of the Egyptian rousette bat
Source: BMC Genomics. 2015 Dec 7;16:1033. doi: 10.1186/s12864-015-2124-x (PMC4672546; doi:10.1186/s12864-015-2124-x)
Supplement: Additional file 3 — Sequences used in Additional file 2 . Information on sequences used in Additional file 1 is described. (XLS 25 kb) [file 12864_2015_2124_MOESM3_ESM.xls]

## Sheet: S3_Sequences_Used_in_S2
id	description	short_name	source
gi|586526924|ref|XM_006918336.1|	PREDICTED: Pteropus alecto interferon, alpha 4 (IFNA4), mRNA	IFNA4_Palecto	NCBI annotation
gi|586526926|ref|XM_006918337.1|	PREDICTED: Pteropus alecto interferon, beta 1, fibroblast (IFNB1), mRNA	IFNB1_Palecto	NCBI annotation
