# Supplementary material for: De novo transcriptome reconstruction and annotation of the Egyptian rousette bat
Source: BMC Genomics. 2015 Dec 7;16:1033. doi: 10.1186/s12864-015-2124-x (PMC4672546; doi:10.1186/s12864-015-2124-x)
Supplement: Additional file 4 — Novel transcripts information. Various Information on 8 novel coding transcripts are provided including average expression value, transcript length, CDS length, ORF length, transcript sequence, cds sequence, ORF sequence, primers used, and expected amplicon sizes. (XLS 90 kb) [file 12864_2015_2124_MOESM4_ESM.xls]

## Sheet: novel_transcript_master_primer3
red means low median expressions, so we decided not to test it
green means identitical ORFs discovered
transcript	tid	first	firstV	medianExp	tissue	cmpt	type	tlen	clen	olen	c2t_ratio	orientation	cds_seq	t_seq	orf_seq	no_blastp	vscore	Forward	Reverse	amplicon_len	fstart	fstop	rstart	rstop
Transcript 1	BAT16_c303122_g1_i2_V2	BAT18_M_PB	3216	474	PB	c303122_g1	complete	6493	1329	443	0.204682	561-1889(+)	ATGGACGAGGAGCCCGCCATCACACCGGGCGTCTGCTTTCGAAGCGTATTAGGGAAACGAGAAGGCAGAGCGCCCGGAGCAGTCACGCCAAATGTGTCTCGTACGAAACACACATCTAAAAAAAAAAAATTGTTACTTAATACAGAGACAGACAACCCATTTTCTAAACAAACCAAAAAAATGGCGAATTTTTTTAACAGAGTCTCTGCCAGAGGGCACGTGTCAGAAGCTCGACGTCACAGTCATCAGGAAGATGCCATTACAGCCACGGCGAGACACCACCTCCCGGCCATCGGAGCGGCTGAGTTCAATTCGGCCATGGCAGGTGCAGGTGGGGCTGTGGAGCCCCCGAAACTCCGCGCTGCCGGTGGCGATGCAGGTGGCACGGCCACGGGGGAC…	GCGGGGCCAGGACAGCGGCAGGGCCCGGACAGCGCCGGGACCTCGGACAGCGCGAAGACCGGATTTCGGTGAATGACCATTACCGCAACATCGCTCTACAGAATCAGCGGGATCCCAAACAGAAGTCCAGCAGCCTTGTGTGTCGAACCCCACAAGGTGATTTTGTAGCTGTATGTGAACTAGGACTTGCGGCAGCCCGCGGCACCGTGGAAGCGAAGGGCGCGATGGGGTCCCGTCCTCCCTGAGGCCAGACGGAGCCGGCCCGAGACGGACCACCAGGTGGATAATCAGAAGAGCGAGCGTCGGAAACAGACCCATCCCCGTCTGGCCCGCGGAGTCTCGCCAGCGACGCCAGGTGACCCCGTAAACGTCACGTTTCACACGTCATCGCCGGCACAC…	MDEEPAITPGVCFRSVLGKREGRAPGAVTPNVSRTKHTSKKKKLLLNTETDNPFSKQTKKMANFFNRVSARGHVSEARRHSHQEDAITATARHHLPAIGAAEFNSAMAGAGGAVEPPKLRAAGGDAGGTATGDSGSANCHKVGHTPTWDPALPLPGEEKREMRVRVPGKPCFQKLTAAFPAKDQCREPPGDSRMSKGVHRSRGDPVTGSRSVTGSRACWHSVADEPLSLLGGLHVHEILGRARISGAGARGGDRLGGAGEQGGCQSPVLGLRSPPRSLCAHTAFPLGTHRERVGGPLPDAPSGLLRSQAKNRAGRSGGKNSSAGKGTEQRDTSTHGRGRGGTGGPGLGGPLCPALALLRHGAAGHGVQTARQPRLNSCEGKNLVLVPACGLQGRQPHGQ…	1	97.0193	ATGAGATTCTGGGCAGAGCG	GCTGGGACGAGGACAAGATT	457	707	726	1163	1144
Transcript 2	BAT14_c319832_g1_i2_V2	BAT05_F_LG	375	182	LG	c319832_g1	complete	2970	1623	541	0.546465	941-2563(+)	ATGCGGACACTGCGGGCGCACGCGCAGACCCGCTCGCGGCGCCAGGCCCGCCCCTCAGAAAGCACTGCTGCCCACTGCCCCGCGGCCCCACCAAGGCTCCAAGCCGAGACGAGACGGCTGGCTGCTCCACCGGCCTTTCCGGCACAGGCGCCCCTCCCAGGCCCCAGGCCGGAGCCTCCGTGCTCCAACCCGAGCCCCTGTGGCGCACACGGCCCCCAGGAAGGAAGAAGCGGAGACCTGCACTTTGCAGATGCTGACATCCCCACGGGAGGCCACTGGGGGCGAGGGCGAGTGAACGGCACAGGCGACCTCACCATCGGGCCACGTGCACTGCCGAAAAGTGTGGCTGGCAGAGGCGCTGCCTGCGTGCAGTCCCAGGAAAAAGGCGGACGCCCCGCC…	AGTCCGCCTCGGCCGTCTCCTTTCTAAGGTGTGAGTCCATGCTCAGGGCAGAGATCCCCCGGCCCCGCCACCCTCACTGCCCCCTTCCTGCCCTGGACGCCAGGGAGGACCGGACACCACACCTCACCAGAGCCCAGGAGGGCCCCGTGCCTGCTGTGCGCAGGGGCCTGAGCTGTAAGCCATCTGCGGCGGCAGACGGGGGGCCGGCAGCCCAGCCAGGGGTGACGGCTCCTCGGCGGGCACAGGACTGACAACGGCAGGTGTGGCCACCGCGTCATCGCAGGTGGCTTCCGGCCTGGCTTCCTCCCCCCTACAGGCTGGCGAGGCCTGCAGCGCTGTGCACCCCTCACCCACGTCAGTGCTCCACCCGACCCAGAGGAAAAGGAGAAAAAACCACTC…	MRTLRAHAQTRSRRQARPSESTAAHCPAAPPRLQAETRRLAAPPAFPAQAPLPGPRPEPPCSNPSPCGAHGPQEGRSGDLHFADADIPTGGHWGRGRVNGTGDLTIGPRALPKSVAGRGAACVQSQEKGGRPAGGGGDPAFRSASATLAPSAPTAHGSGVHTPGAPGAAGCPGQAGTAPPQALVSQTPRTAGQSQARPRLDTGAQDAAGPRRSSTRCCWVSDTLVVTDRPPSLENTSERLRARRTEKGAAPARPPSAAPFRAPVPHRSQEPGRHLRCSGCPVLLAAALRVARCLPVSVPSGVRGGGHRTLTRRSKQVQQTQRALRQAVRGQNATPKPAAASSPGSGQPSRTRTRHVPLSAPPRPRDKAQPEPAEVRVHASGRRHVLLTLTPGTLTPGRL…	1	99.4566	CACAGAACGCTGACCAGGAG	GGGGCCAGTGCACATCTTA	450	919	938	1368	1350
Transcript 3	BAT14_c306764_g1_i2_V2	BAT16_M_LN	246	104	LN	c306764_g1	complete	2187	1356	452	0.620027	104-1459(+)	ATGTCTCCTCCTCTACTTCAATACATGAACAAAACAAAACAAAAAAACCACGCCCTGGCATACAACAGCAGCACGGGGACCTGGCCAAGTTTTGGGGACCCTGGGGGACCAAGGGTCGGCAGCTACATTCAAAGAAAAGGTGAGGGGGGGGCGCAGCTTCTGGAGAGCCCGCGGGATACGAGATTGTCAAATAATAACAACGTTAACAATAATGGAAACTTAAACATTTGGATCTTTTTTGGTCATGTCAAAGGGAAAAAAGTGAAGTGTGTGCGCCACAGTCAGCGTGAAGGGCCTCTTTGGTGCCGTCCCCTCGCCCCGGGGACGGGGGGCCCCGCCCGGTGGCCAGGGGACAGCTGGACGGCCCTGGAAGGCCGGCGGGGAAGGACATGTCGGGAG…	AAAAAAAAAAAAAATTGTTTTTTGGTAAACTAGTTTATTCTCTGTTGTAAGATAGAAGTACTCAAGTTCCAATAGAGCACAAAAGCTATCTTTTATTTAGTAAATGTCTCCTCCTCTACTTCAATACATGAACAAAACAAAACAAAAAAACCACGCCCTGGCATACAACAGCAGCACGGGGACCTGGCCAAGTTTTGGGGACCCTGGGGGACCAAGGGTCGGCAGCTACATTCAAAGAAAAGGTGAGGGGGGGGCGCAGCTTCTGGAGAGCCCGCGGGATACGAGATTGTCAAATAATAACAACGTTAACAATAATGGAAACTTAAACATTTGGATCTTTTTTGGTCATGTCAAAGGGAAAAAAGTGAAGTGTGTGCGCCACAGTCAGCGTGAAGGGCC…	MSPPLLQYMNKTKQKNHALAYNSSTGTWPSFGDPGGPRVGSYIQRKGEGGAQLLESPRDTRLSNNNNVNNNGNLNIWIFFGHVKGKKVKCVRHSQREGPLWCRPLAPGTGGPARWPGDSWTALEGRRGRTCREACDYPLPEKKQKIAICPQLAGAFSSEVGGWRRARPRPQVPWCYMPAFNRAAGEGGGRLGDSGGLGGSQSEGLGRARMRYRQPLAPGVRAAPPGLLAAGAGPRVAAGASAGPSPNRGAALPRLASSPDLSRGKKQKSVCLSVPFTWPQGHAFLSGHQHGRKVFCPFRPPPGCLQRHKPGWLGPRAPALQNRAPSAGPCGARDGAPTADTRAQLTELPPWLLTLRCGPRHAVRTGPLRAGWAPRLGLYSALSSSEGAPDCKGASGYLT…	1	64.4829	CAATTTGCCCTCAGCTTGCG	AGACAGAAATGCGTGTCCCT	419	440	459	858	839
Transcript 4	BAT04_c186391_g1_i1_V2	BAT14_M_KY	685	87.5	KY	c186391_g1	complete	3587	1215	405	0.338723	765-1979(+)	ATGAGACCTGCCGCCTCCCCAACGCCCGGCCCACCTCGTTCCTGCCTCCCTCCGGGGACAGTGCCCGGCACGTCCGTGCTCGGTCTGGAGCCGCCCCGGCCCATGCGTCACTCACCCCACTCAATGGCGCCCCCTTCTGTCCCGCCTGTCAGCTCCTCCCTCATCACCGGGCTGGGTGGGCAGCGTATGGCCTTCACGCGGACACCCCGCGGTGCCACGCATCGGGACCGGGCCGCCGCCCCTCCCCGGGTCCACCGCGCTGCACCTGAGCACCCTCCCTCACTGGACCGGGGCCTCTCACGGCACCATCGTCTCTCACGGGCTCGTTACCCCTCTCCGCGCCCCATTTCTGGTTCTCGCCTCACGTCCGGGGCCGCTGGGGGGTGGTCCTACGAGAAG…	GGCCACGACCCCGGTTTTTCGTCACCCCAGTTCCGTGACGCCGCGGGCCAGGCTGCCCTGCCCCCTTGCAGCTGCTCTGCCCGGTTTCTGGGCCTCTGGGTCGTCAGGATTTATTCACCAGAACCCTGGATGGCAGAACTGAGTGTCCAGCTCTCTCCCCTAGAGACCCCCTTCTCTGGGCTCCTGGCCCCTCCAGTCCTGGCGATGAGTGCTGGCTTTCTTTCCTCTGCCTTTTTTTTGGGGGGGGGTTGTCGCCCTGGCCCCCCTGGTCCTTCGCCAACTCAGCTCCGTCCACTCACACGGCCAAACACAAAACCTTCCATCACAATCAAACACGGTAGCACTTCTGAGATCTCGACACCGCACCTTTCATCCTCACAGCCCCCCTGCTCTGTACCC…	MRPAASPTPGPPRSCLPPGTVPGTSVLGLEPPRPMRHSPHSMAPPSVPPVSSSLITGLGGQRMAFTRTPRGATHRDRAAAPPRVHRAAPEHPPSLDRGLSRHHRLSRARYPSPRPISGSRLTSGAAGGWSYEKLGFGCPDTLAAEGELHEGCRWPSPPSPRPHRPPPGLLPRGGWSHPRGPGARSSFRLDDASPRALTDGSLPSSSLRRLPTGPARPLRRGPCCPLGPWLHLTRPSHVRLPRPSPSARAKFLEGRTRLRGPQHLHPADRGLGSARQTGLDRLFVHWETKSILSRHGKPALLCEQTVPPEELLVQHVPWTLTSRSQNQQDKTPTARSQGHRRRARGPALPTARPAPALPTHQGPVQNLLRKASSTNTPSLQGHSNPQGAECLHSLLPHAT…	1	29.6383	CCCATTTCTGGTTCTCGCCT	TTGCCGTGTCTGCTCAGAAT	548	348	362	890	871
Transcript 5	BAT20_c424841_g1_i1_V2	BAT14_M_KY	221.6	53.73	KY	c424841_g1	complete	3121	1572	524	0.503685	573-2144(-)	ATGCGCACCGAGGCCGGCACACGGGGCAGCAGCCTAGAAGGCGCCGCCACGTGGCAGGTGTTGAAGCCTGGTGGGGGGCAGGTGCCCGCCAGCCATCTGCCTTGCTGTCCCACAGCTGGACTTGGGGCGAGCCATGTGGAGCACGGGCGCCTCGTTGTGCCGGCAGCCTCCAGGCCGCCCAGCCAGGGCCAGGCGGCCCCCCGTGGCGCCTGCTCTGCAGGGCTCGCGCCCGTCCGCCTGGCGTTCACATCGTCCCCTTCAGCCCGTGTGTCCCCCCGGGCTCCCCGAGGCCTGCAGGTGAGGAGACCCCTGTTGATGCCAGGCTTGGGGTTTGCTCGGCACACACCTGGCCCCGGGCGTGAGGAGCTCTCCGCTCCGAGGTGCCAGCATCAGTGCCGT…	CACGACGCTCTTCCGATCTCAGACTCTGGGGCCACCGGCTCCAGCCCTTCCCCGGAGGACCCAGCCCTAGGCACACGAGTCACCCCGAGAACAGGCAACTGGGCGGCGTACCATGCGTGGCATCGTGCTGAGCCTGGCCGCCCAGACGGGTCTCTGCTGTCGGGTCACGGCGGTGAAGCCAGCCCCAGGGAGCGCGTGGCCACCCCGGCCTTGCCTTCCTGCCGGCGCCTCCAGGGGACAGCCGAGCCCCAGAGCTGCCACCACGCCCTGACCCCAGACGACCGTGTCCCACAAGAACACACAGACTGTGCCGCGAAATGACGGGAGAAGCCAGGAGACTCGCACCCTCACCACAGCCTTCCCAGGAGAGAACGTGTCCACCGCGGGGGCCGGAGAAAG…	MRTEAGTRGSSLEGAATWQVLKPGGGQVPASHLPCCPTAGLGASHVEHGRLVVPAASRPPSQGQAAPRGACSAGLAPVRLAFTSSPSARVSPRAPRGLQVRRPLLMPGLGFARHTPGPGREELSAPRCQHQCRGPRSAALLPSLETLFPPARKCGWAQQWTAGAGGAGTASASFLSRPPVSRAVPCAAPCQAWPSPFTACGLWRDPSGGVGSRSDWEIWPAASRGDSLTPRASRGRFAFPLPRQLSGLQGEDENPLKEAGKSGLRSPPNSFCIFFSMCHHVLENHCQGDKTSADSKAASDRRGLCVPAWFQPLVWQLLECVHRLSGDRPAHDSARRPARCPLLARPRGACVGHRAVRTRRPPWPSITESPRVSVACASLQHLSSLGLSPRPAAGATLGG…	1	27.063	AACCTCAGCCGACAGTAAGG	CCGACAGCAGAACTTCCCAG	469	870	889	1338	1319
Transcript 6	BAT05_c336348_g1_i2_V2	BAT05_F_LG	215.79	52.63	LG	c336348_g1	complete	4514	1398	466	0.309703	1280-2677(-)	ATGTGGAGCACGGGCGCCTCGTTGTGCCGGCAGCCTCCAGGCCGCCCAGCCAGGGCCAGGCGGCCCCCCCGTGGCGCCTGCTCTGCAGGGCTCGCGCCCGTCCGCCTGGCGTTCACATCGTCCCCTTCAGCCCGTGTGTCCCCCCGGGCTCCCCGAGGCCTGCAGGTGAGGAGACCCCTGTTGATGCCAGGCTTGGGGTTTGCTCGGCACACACCTGGCCCCGGGCGTGAGGAGCTCTCCGCTCCGAGGTGCCAGCATCAGTGCCGTGGCCCACGCTCAGCTGCCCTGCTCCCCTCTTTAGAAACCCTCTTTCCTCCTGCTCGGAAGTGTGGGTGGGCCCAGCAGTGGACAGCGGGTGCCGGCGGGGCGGGGACCGCGTCTGCGAGCTTCTTGTCCAGG…	CCCCGCCTCGCGTGTCGATCCCGCCTCCCGTCTCCCCCACCCGGGGCCAGGTGGGCCTTGCGGGCTCAGGGACACACTCCTCAGATCACCCCGTCCCTCGCCTCCCATACGGCCCACCTGGCTGCAGCCCCACCTGCAACAGAGGTCAGGCCACTGCTCTGGGCATGGCCAGGCCCGAGCTGCCCAGCGTTTGGGGACCCGCTCGCCCACTGCACCTGCCCAGGTTTCTCCAGGGCTGCCCTCCCCAGCCACTTCCGAGGCCTTGACCGTCTGCTCCCTGTGGCTACCAAGCGCACAGCTGTCTCGCCTCACAGCGCTCTGTCCCTCGGCGAAGGGAGCTGGGCCCTCGCCAGGACGGCCCTCTGACCCCGGAGTGCCGCAGTGCAGAGGCCAGAGGGC…	MWSTGASLCRQPPGRPARARRPPRGACSAGLAPVRLAFTSSPSARVSPRAPRGLQVRRPLLMPGLGFARHTPGPGREELSAPRCQHQCRGPRSAALLPSLETLFPPARKCGWAQQWTAGAGGAGTASASFLSRPPVSRAVPCAAPCQAWPSPFTACGLWRDPSGGVGSRSDWEIWPAASRGDSLTPRASRGRFAFPLPRQLSGLQGEDENPLKEAGKSGLRSPPNSFCIFFSMCHHVLENHCQGDKTSADSKAASDRRGLCVPAWFQPLVWQLLECVHRLSGDRPAHDSARRPARRPLLARPRGACVGHRGRCARAVPRGRRSPSPLVSQWPARRSSICPAWACHPGLLQVPPLEGAPVRPVPPRALTSAVQVQTAVRAPASAGVASAILHVAPWKLGS…	1	16.2997	TCTTTCCTCCTGCTCGGAAG	AATGCAAAGCGTCCCCTTGA	277	308	327	584	565
Transcript 7	BAT02_c232985_g2_i1_V2	BAT02_F_BR	380.31	4.79	BR	c232985_g2	complete	2080	1296	432	0.623077	589-1884(-)	ATGTTCAAACTCCCAGAGCTTCGGCCTTATGAGCTCAGGGGTGCGGGCCACGCGCAAAGCCCTCACCTGACAGGACGAGCCCTCCCTGGCTCAGCCCGTGGCAGTCCCAGCAGCGGCACCCTCGGAGGGTGGCGAGAGTGGAGGGGACGGACATGGGCACGGGCCAGGATGACCGGGCAGCACCTGCACGGACGCGGGCATGGGAGCCTTGCTCGGCAGAAGGAAGCGCCCAGGAGGCCACGCTCCTCAGACGCCACGGCAGGCTGTCCAAAGCCCCAGATGTCACGGGGACAGGGCGGACGCCCGGGGCGGCTTCTAGGGAAATGCCAGGCAAGTCCTCACAGGTCCGCCTCTGGCGCCCAACGCCTCACCAATAAGGACGGACAGCCCATGTCCCTC…	CTGGGCACTCTCTTCCAGGGCTGTCCACTGGTCATTGCACACTCAGGCCTCTGCTCCAGGAAGGAGGCTGCGCCCTCCAGCCACTACAGGAGGTGGGGCCCAGGTGTGGACGCCAGGGCCACTGGCATCCCCAAGCAGTCCTGCGTGCCTGGCCCGGTCAGGACGCTCCGTCGTGCTCACTACGTCTTACGGAGAAGCTGGTATCGTCCTAGGAGCGAAGCTGTAACCTGTCATTTCAGGTTCTAAATTAAAGGCCTGCGTCTATGGTCAGCCAGTGCCGCGTGTGCCCGCCCCAGCTTACGCCCCTTGTCAGGACTGCCTCACTGAGGGAGAGCGGGGGGCGAAGCGGCGAGTGGCCCAGGGCGCCGGCCCGGGGCCCTGCAGGAAGGAGCAGCCGTG…	MFKLPELRPYELRGAGHAQSPHLTGRALPGSARGSPSSGTLGGWREWRGRTWARARMTGQHLHGRGHGSLARQKEAPRRPRSSDATAGCPKPQMSRGQGGRPGRLLGKCQASPHRSASGAQRLTNKDGQPMSLEPLPWCSAQGPGLSPRPQAPMPHGPEAGSLLGLAPRTSPLWCSAGASRTRPQPLDQGPLDSAAGQRCQSRPCSLCCPTAGSGQGSLGGHTELQDEAPGSPPASALPSFLGRSEPRHSSVHSRQVRRYQRPVSCDQTLPGASDAASATRDTDGTGLWKCGAGDPQGPGAWAQPPGRQAARCEPSVTRDTAFQPRALFTPNRGRLALGAAPNLTLPTRVLRVPAGEATWGVSSGEISGWRGVCGSHMGGGAHYPANRMESLWVGTGAP…	1	2.98454	ACCAATAAGGACGGACAGCC	GCCACACTTCCAGAGTCCAG	507	370	389	876	857
Transcript 8	BAT12_c420427_g1_i1_V2	BAT12_M_BR	450.11	4.24	BR	c420427_g1	complete	2397	1296	432	0.540676	258-1553(-)	ATGTTCAAACTCCCAGAGCTTCGGCCTTATGAGCTCAGGGGCGCGGGCCACGCGCAAAGCCCTCACCTGACAGGACGAGCCCTCCCTGGCTCAGCCCGTGGCAGTCCCAGCAGCGGCACCCTCGGAGGGTGGCGAGAGTGGAGGGGACGGACATGGGCACGGGCCAGGATGACCGGGCAGCACCTGCACGGACGCGGGCATGGGAGCCTTGCTCGGCAAAAGGAAGCGCCCAGGAGGCCACGCTCCTCAGACGCCACGGCAGGCTGTCCAAAGCCCCAGATGTCACGGGGACAGGGCGGACGCCCGGGGCGGCTTCTAGGGAAACGCCAGGCAAGTCCTCACAGGTCCGCCTCTGGCGCCCAACGCCTCACCAATAAGGACGGACAGCCCATGTCCCTC…	GAGCGGGGGGCGAAGCGGCGAGTGGCCCAGGGCGCCGGCCCGGGGCCCTGCAGGAAGGAGCAGCCGTGGCCAGCCCAGTGTTTATTTCACAGCGCTGCTGACACGGGACGTGTGCACACGGGTGTGAACAGGAGGCTTCGGTTCCCGGGGCAGGACCCAAGGACTGGCCTGTCCCTCGGGACTCCGGGGGCCGCCCCGCTGTGGCCCTGCTGCGGGCCCGCTGGCAGGGTCTCGGTGTGGTTGGTGGAGCCCTGGGGCTACCTCGCGTACCGTCTGGGACAGGGCAGAGGCAGGAGGGGGCGGCCACCCCTGTCCAGGAGCTCCGGCTGCTCCGTGTTGGGGTGGCCTGGCCTTCCCGGGGCTCCTGTCCCCACCCAAAGGCTCTCCATCCTGTTGGCG…	MFKLPELRPYELRGAGHAQSPHLTGRALPGSARGSPSSGTLGGWREWRGRTWARARMTGQHLHGRGHGSLARQKEAPRRPRSSDATAGCPKPQMSRGQGGRPGRLLGKRQASPHRSASGAQRLTNKDGQPMSLEPLPWCSAQGPGLSPRPQAPMPHGPEAGSLLGLAPRTSPLWCSAGASRTRPQPLDQGPLDSAAGQRCQNRPCSLCCPTAGSGQGSLGGHTELQDEAPGSPPASALPSFLGRSEPRHSSVHSRQVRRYQRPVSCDQTLPGASDAASATRDTDGTGLWKCGAGDPQGPGAWAQPPGRQAARCEPSVTRDTAFQPRALFTPNRGRLALGAAPNLTLPTRVLRVLAGEATWGVSSGEISGWRGVCGSHMGGGAHYPANRMESLWVGTGAP…	1	2.29247	ACGCCTCACCAATAAGGACG	TCCTCCAAGAGACCCCTGAC	301	363	382	663	644

## Sheet: key
tiid	unique transcript id
first	sample with highest expression
firstV	sample with highest expression value
medianExp	median expression of all samples
tissue	tissue with highest expression
cmpt	component id from Trinity(if multiple same component, the compontent with longst transcript length is kept)
type	complete
tlen	transcript length
clen	cds length
olen	ORF length(translated)
c2t_ratio	clen/tlen
orientation	orientation of ORF wrt tlen
cds_seq	sequence of cds
t_seq	sequence of transcript
orf_seq	sequence of ORF
no_blastp	whether it hit blastp or not
vscore	medianExp * c2t_ratio
Forward	primer forward
Reverse	primer reverse
amplicon_len	expected product size of PCR
fstart	forward primer start position wrt to CDS
fstop	forward primer stop position wrt to CDS
rstart	reverse primer start position wrt to CDS
rstop	reverse primer stop position wrt to CDS
