# Supplementary material for: De novo transcriptome reconstruction and annotation of the Egyptian rousette bat
Source: BMC Genomics. 2015 Dec 7;16:1033. doi: 10.1186/s12864-015-2124-x (PMC4672546; doi:10.1186/s12864-015-2124-x)
Supplement: Additional file 5 — BLAST results of validated novel transcripts. The table is the BLAST output of the validated novel transcripts mapped to P. alecto genome. (XLS r27 kb) [file 12864_2015_2124_MOESM5_ESM.xls]

## Sheet: validated_blast.out_with_transc
transcript_num	qseqid	sseqid	pident	length	mismatch	gapopen	qstart	qend	sstart	send	evalue	bitscore	qcovs
1	BAT16_c303122_g1_i2_V2	NW_006429611.1	78.36	1594	246	60	88	1599	1139854	1138278	0	941	23
2	BAT14_c319832_g1_i2_V2	NW_006441953.1	80.45	3121	412	132	2	2970	32358573	32361647	0	2202	99
3	BAT14_c306764_g1_i2_V2	NW_006432945.1	76.64	1066	128	61	1205	2165	17465840	17466889	7e-132	477	78
3	BAT14_c306764_g1_i2_V2	NW_006432945.1	84.2	772	99	17	452	1215	17465022	17465778	0	728	78
4	BAT04_c186391_g1_i1_V2	NW_006492169.1	91.27	252	19	3	1	249	618	367	2e-90	340	7
5	BAT20_c424841_g1_i1_V2	NW_006436283.1	82.51	1189	133	33	1060	2202	724224	725383	0	974	80
5	BAT20_c424841_g1_i1_V2	NW_006436283.1	83.49	757	99	19	309	1049	723422	724168	0	682	80
5	BAT20_c424841_g1_i1_V2	NW_006436283.1	92.36	602	42	3	2403	3001	725580	726180	0	854	80
6	BAT05_c336348_g1_i2_V2	NW_006436283.1	82.61	1190	133	32	1723	2868	724224	725383	0	983	89
6	BAT05_c336348_g1_i2_V2	NW_006436283.1	84.15	757	94	20	972	1712	723422	724168	0	710	89
6	BAT05_c336348_g1_i2_V2	NW_006436283.1	87.21	1188	121	16	3069	4231	725580	726761	0	1323	89
6	BAT05_c336348_g1_i2_V2	NW_006436283.1	88.1	966	97	15	20	969	722417	723380	0	1131	89
7	BAT02_c232985_g2_i1_V2	NW_006436291.1	83.6	744	81	21	1221	1942	85385	84661	0	660	64
7	BAT02_c232985_g2_i1_V2	NW_006436291.1	86.01	629	78	9	604	1223	86042	85415	0	665	64
8	BAT12_c420427_g1_i1_V2	NW_006436291.1	78.87	530	57	24	1630	2109	84602	84078	1e-80	307	84
8	BAT12_c420427_g1_i1_V2	NW_006436291.1	83.74	744	80	21	890	1611	85385	84661	0	665	84
8	BAT12_c420427_g1_i1_V2	NW_006436291.1	86.17	629	77	9	273	892	86042	85415	0	671	84
8	BAT12_c420427_g1_i1_V2	NW_006436291.1	88.66	194	21	1	2104	2297	84044	83852	5e-59	235	84
